# Supplementary material for: Adherence to Medication in Neurogeriatric Patients: Insights from the NeuroGerAd Study
Source: J Clin Med. 2022 Sep 13;11(18):5353. doi: 10.3390/jcm11185353 (PMC9501565; doi:10.3390/jcm11185353)
Supplement: Supplementary file 1 [file jcm-11-05353-s001.zip]

Archive with 1 entries (1 files):
- jcm-1874398-supplementary.pdf
